# Supplementary material for: An investigation of spatial-temporal patterns and predictions of the coronavirus 2019 pandemic in Colombia, 2020–2021
Source: PLoS Negl Trop Dis. 2022 Mar 4;16(3):e0010228. doi: 10.1371/journal.pntd.0010228 (PMC8926206; doi:10.1371/journal.pntd.0010228)
Supplement: S1 Table — Higher 95% PI coverage and lower RMSE, MAE, WIS and MIS represent better performance. Best performing model is given in bold with the superscript "a”. (XLSX) [file pntd.0010228.s009.xlsx]

## Sheet: Sheet1
Model	RMSE	MAE	MIS	95% PI	WIS
GLM	14.37a	29.8	225.95	93.33	23.03
Richards model	57.31	79.99	1365.8	42.22	62.44
Sub-epidemic wave model	18.08	13.4a	80.06a	98.88a	8.52a
