# Supplementary material for: An investigation of spatial-temporal patterns and predictions of the coronavirus 2019 pandemic in Colombia, 2020–2021
Source: PLoS Negl Trop Dis. 2022 Mar 4;16(3):e0010228. doi: 10.1371/journal.pntd.0010228 (PMC8926206; doi:10.1371/journal.pntd.0010228)
Supplement: S2 Table — Higher 95% PI coverage and lower RMSE, MAE, WIS and MIS represent better performance. Best performing model is given in bold with the superscript "a”. (XLSX) [file pntd.0010228.s010.xlsx]

## Sheet: Sheet1
Model	RMSE	MAE	MIS	95% PI	WIS
GLM	58.79	58.26	1529.1	0	54.21
Richards model	66.04	65.58	5340.1	0	66
Sub-epidemic wave model	46.59a	38.3a	296.8a	60a	23.9a
